# Supplementary material for: Can serum interleukin 34 levels be used as an indicator for the prediction and prognosis of COVID-19?
Source: PLoS One. 2024 Apr 16;19(4):e0302002. doi: 10.1371/journal.pone.0302002 (PMC11020891; doi:10.1371/journal.pone.0302002)
Supplement: S1 Data — (XLSX) [file pone.0302002.s001.xlsx]

## Sheet: Sayfa1
COVID-19	CLINIC	YAŞ	CİNSİYET	IL-34	CRP	HEMOGLOBİN	TROMBOSİT	WBC	CRE	AST	AKCİĞER TUTULUMU	D-DİMER	TROPONIN I	FERRİTİN	ALB	SMOKE	TOTAL CHOLESTEROL	LDL	HT	DM
POZİTİF	ICU	82	MALE	30.41	4.11	15.7	63	6.79	0.61	19	POZITIVE	1.26	0.243	152	2.9	YES	190	104	YES	YES
POZİTİF	ICU	72	FEMALE	29.99	8.9	13.6	306	6.7	0.86	18	POZITIVE	1.97	0.16	62	4	YES	195	111	YES	YES
POZİTİF	ICU	72	MALE	29.54	10.23	10.2	271	7.89	0.46	20	POZITIVE	1.28	0.16	174	3.2	NO	205	112	YES	NO
POZİTİF	ICU	83	MALE	31.43	12	13.3	108	12.77	0.84	42	POZITIVE	2.1	1.54	152	3.4	NO	214	114	YES	NO
POZİTİF	ICU	78	MALE	20.51	11.59	11.2	170	18.62	1.22	91	POZITIVE	1.54	0.34	153	2.6	NO	222	116	YES	NO
POZİTİF	ICU	84	FEMALE	44.37	11.25	11.2	268	13.69	0.913	21	NEGATIVE	1.67	0.239	76.6	3	NO	180	104	NO	YES
POZİTİF	ICU	73	FEMALE	45.54	1.76	11.03	319	7.4	0.98	21	POZITIVE	1.88	0.16	59.4	3.5	NO	199	99	NO	NO
POZİTİF	ICU	69	FEMALE	46.52	8.29	10.3	305	11.3	0.71	19	POZITIVE	1.76	0.16	147	3	NO	202	100	YES	YES
POZİTİF	ICU	77	FEMALE	49.54	1.69	12	425	25.3	1.08	15	POZITIVE	1.24	0.16	115	3.4	YES	234	111	YES	NO
POZİTİF	ICU	80	FEMALE	45.85	5.89	11	172	27.61	0.89	37	POZITIVE	1.04	0.73	106	3.3	YES	216	110	NO	YES
POZİTİF	ICU	75	MALE	45.29	5.89	14.1	322	20.36	1.52	53	POZITIVE	1.3	0.347	200	3.1	YES	179	95	NO	NO
POZİTİF	ICU	70	MALE	51.7	9.91	10.4	336	11.5	1.13	17	POZITIVE	1.49	0.16	125	2.7	NO	166	95	NO	YES
POZİTİF	ICU	84	MALE	46.15	4.37	14.1	206	14.01	1.04	18	POZITIVE	1.01	0.17	107	3.5	NO	244	117	YES	NO
POZİTİF	ICU	87	MALE	47.57	9.21	12.8	235	10.63	1.3	42	POZITIVE	2	0.313	158	2.4	NO	254	119	YES	YES
POZİTİF	ICU	89	FEMALE	43.26	1.77	11.9	188	5.1	0.89	20	NEGATIVE	0.94	0.16	140	3.8	YES	111	85	YES	NO
POZİTİF	ICU	78	FEMALE	51.21	1.88	11.3	349	7.67	0.61	15	NEGATIVE	0.92	0.74	160	4.1	NO	141	85	NO	NO
POZİTİF	OUTPATIENT	74	MALE	13.92	7.01	17	293	12.4	0.91	25	NEGATIVE	1	0.16	38	3.7	YES	190	89	YES	NO
POZİTİF	OUTPATIENT	64	MALE	12.44	10.43	16.5	262	13.59	1	26	NEGATIVE	0.96	0.16	42	4.3	NO	180	94	NO	NO
POZİTİF	OUTPATIENT	62	MALE	15.6	3.92	14.1	207	7.33	0.88	18	NEGATIVE	0.85	0.16	45	4.1	YES	222	124	YES	YES
POZİTİF	OUTPATIENT	76	FEMALE	17.88	1.39	14	315	10.08	0.67	20	NEGATIVE	0.95	0.16	35	3.9	YES	154	87	NO	YES
POZİTİF	ICU	67	FEMALE	30.6	3.05	12.8	167	24.7	1.23	22	POZITIVE	1.22	0.62	200	3	YES	166	99	NO	YES
POZİTİF	ICU	79	FEMALE	29.91	5.89	10.6	314	22.49	1.12	43	POZITIVE	1.45	0.456	126	2.6	YES	148	75	NO	NO
POZİTİF	ICU	90	MALE	26.4	14.98	14.5	204	25.15	1.27	23	POZITIVE	1.34	0.16	425	3	NO	188	90	NO	YES
POZİTİF	ICU	74	FEMALE	26.77	15.13	10.4	244	10.89	1.77	30	POZITIVE	0.99	0.175	443	2.3	NO	190	90	NO	NO
POZİTİF	OUTPATIENT	70	MALE	27.69	3.98	15.2	222	15.5	0.68	26	NEGATIVE	1.27	0.16	37	4.2	NO	180	85	YES	YES
POZİTİF	OUTPATIENT	75	FEMALE	26.15	7.88	14.3	309	8.39	0.64	20	NEGATIVE	1.1	0.16	36	4.4	NO	200	99	NO	NO
POZİTİF	OUTPATIENT	70	MALE	14.16	5.66	20.7	153	13.71	0.53	24	NEGATIVE	0.85	0.255	25	2.3	YES	210	102	YES	YES
POZİTİF	OUTPATIENT	60	MALE	29.48	5.47	12	166	16.52	0.77	23	NEGATIVE	1.01	0.16	34	4	NO	144	88	NO	NO
POZİTİF	OUTPATIENT	74	MALE	26.65	4.66	12.9	253	10.65	0.7	23	NEGATIVE	1.21	0.16	38	2.8	YES	166	90	YES	YES
POZİTİF	OUTPATIENT	77	FEMALE	39.01	4.84	10.5	370	16.66	0.63	39	NEGATIVE	1.11	0.16	32	4.2	YES	178	86	YES	NO
POZİTİF	OUTPATIENT	76	FEMALE	31.08	9.34	13.2	280	8.54	0.35	19	POZITIVE	1.21	0.16	31.4	3	NO	201	100	NO	NO
POZİTİF	OUTPATIENT	83	MALE	52.5	8.66	14.6	156	13.25	0.66	18	NEGATIVE	0.99	0.16	33	4	NO	207	101	NO	YES
POZİTİF	OUTPATIENT	73	MALE	17.88	4.22	14.8	302	9.83	1.15	19	NEGATIVE	0.89	0.16	31	4.1	NO	211	111	YES	NO
NEGATİF	CONTROL	75	FEMALE	10.09	1.5	13.7	300	16.9	0.67	20	NEGATIVE	0.79	0.1	14	4.1	NO	190	99	YES	YES
NEGATİF	CONTROL	81	MALE	14.6	1.2	14.7	274	6.71	1.02	21	NEGATIVE	0.79	0.1	25	4.1	NO	200	100	NO	NO
NEGATİF	CONTROL	62	FEMALE	17.93	0.92	12.7	383	9.22	0.77	19	NEGATIVE	0.79	0.1	10	3.9	YES	180	90	YES	YES
NEGATİF	CONTROL	74	FEMALE	17.13	0.98	12.4	256	5.33	0.69	15	NEGATIVE	0.95	0.1	22	4.5	NO	164	84	NO	NO
NEGATİF	CONTROL	72	FEMALE	18.24	1.55	13.5	264	8.97	0.83	17	NEGATIVE	1.05	0.1	29	3.8	NO	177	88	YES	YES
NEGATİF	CONTROL	83	FEMALE	11.2	1.2	12.3	284	7.43	0.6	18	NEGATIVE	0.94	0.1	9.4	4	NO	183	90	NO	NO
NEGATİF	CONTROL	67	FEMALE	10.03	1.6	13.4	275	11.2	0.77	24	NEGATIVE	0.99	0.1	39.5	3.9	YES	199	100	YES	YES
POZİTİF	OUTPATIENT	78	MALE	29.24	7.84	15.9	254	12.05	0.97	22	NEGATIVE	0.99	0.26	39	4	YES	188	100	YES	YES
NEGATİF	CONTROL	65	MALE	21.51	1.5	13.1	371	16.81	1.09	21	NEGATIVE	0.69	0.1	44.5	4.4	NO	201	100	YES	NO
NEGATİF	CONTROL	63	MALE	18.12	1.5	15.2	245	16.45	1.03	25	NEGATIVE	1.09	0.1	52	4.4	NO	211	105	NO	NO
NEGATİF	CONTROL	73	MALE	17.69	0.87	23	290	14	1	22	NEGATIVE	1.19	0.1	12	4.2	YES	144	79	YES	NO
POZİTİF	OUTPATIENT	61	MALE	50.84	2.92	16.5	249	17.48	0.73	34	NEGATIVE	0.97	0.16	53	4.5	NO	199	99	YES	NO
POZİTİF	OUTPATIENT	58	FEMALE	48.93	4.58	12.7	274	19.44	0.63	22	NEGATIVE	1.11	0.16	34	3.9	NO	187	96	NO	NO
NEGATİF	OUTPATIENT	74	FEMALE	16.95	3.22	14	324	15.8	0.67	22	NEGATIVE	1.21	0.16	26	4.7	YES	166	86	NO	NO
NEGATİF	CONTROL	64	MALE	18.61	1.24	12.3	398	9.96	0.89	17	NEGATIVE	0.89	0.1	33.7	4.2	NO	164	84	NO	YES
NEGATİF	CONTROL	72	FEMALE	18.55	1.42	14.6	276	7.84	0.82	23	NEGATIVE	0.99	0.1	28	4.5	NO	200	100	NO	YES
NEGATİF	CONTROL	69	FEMALE	16.76	1.44	13.2	325	8.93	0.57	20	NEGATIVE	1.11	0.1	14	3.6	NO	196	94	YES	NO
NEGATİF	CONTROL	66	FEMALE	26.5	1.02	14.5	438	7.32	0.68	17	NEGATIVE	1.21	0.1	15	4.5	YES	163	78	NO	NO
NEGATİF	CONTROL	78	FEMALE	10.95	1.04	14	204	7.53	0.81	24	NEGATIVE	1.12	0.1	29	3.5	NO	222	111	YES	NO
NEGATİF	CONTROL	88	MALE	13.85	1.66	15.8	306	9.82	0.81	18	NEGATIVE	1.02	0.1	26	3.6	YES	191	99	NO	YES
NEGATİF	CONTROL	64	MALE	16.7	1.84	17	337	9.67	0.92	22	NEGATIVE	1.03	0.1	15	4.5	NO	188	69	YES	NO
NEGATİF	CONTROL	74	FEMALE	19.9	0.94	12	258	6.87	0.68	40	NEGATIVE	1	0.1	34.5	4.5	NO	203	93	NO	YES
NEGATİF	CONTROL	64	FEMALE	17.07	0.96	12.8	311	8.69	0.62	33	NEGATIVE	1.1	0.1	12	4.1	YES	205	101	YES	NO
NEGATİF	CONTROL	77	FEMALE	14.97	0.84	11.7	244	9.55	0.91	34	NEGATIVE	0.93	0.1	16	3.5	NO	221	131	NO	YES
NEGATİF	CONTROL	76	MALE	19.41	1.6	14	261	10.21	0.8	33	NEGATIVE	0.97	0.1	14	3.7	NO	177	99	NO	NO
NEGATİF	CONTROL	77	MALE	13.86	0.86	13.6	308	10.41	1.12	12	NEGATIVE	0.98	0.1	28	3.6	NO	163	89	NO	YES
NEGATİF	CONTROL	66	FEMALE	19.66	1.3	14.6	330	9.82	0.89	17	NEGATIVE	1.1	0.1	27	3.8	YES	159	79	NO	NO
NEGATİF	CONTROL	67	FEMALE	18.3	1.44	12.7	405	8.61	0.79	16	NEGATIVE	0.86	0.1	13	4.3	NO	166	88	NO	YES
NEGATİF	CONTROL	66	MALE	11.06	1.66	15.4	312	8.06	1.06	22	NEGATIVE	0.91	0.1	24	3.7	YES	167	86	YES	NO
NEGATİF	CONTROL	78	MALE	19.84	1.22	16.1	313	9.78	0.72	23	NEGATIVE	0.89	0.1	38	5	YES	183	99	YES	YES
NEGATİF	CONTROL	84	FEMALE	15.63	1.04	13	285	12.08	0.67	20	NEGATIVE	0.89	0.1	20.3	4.4	NO	199	100	NO	NO
NEGATİF	CONTROL	69	FEMALE	23.11	0.98	14.2	252	9.69	0.66	27	NEGATIVE	0.89	0.1	37	4	NO	191	101	YES	YES
NEGATİF	CONTROL	74	FEMALE	14.6	1.12	13.4	392	10.72	0.49	16	NEGATIVE	0.99	0.1	22	4.1	YES	188	93	YES	NO
NEGATİF	CONTROL	77	MALE	19.41	1.14	14.8	304	10.84	0.88	28	NEGATIVE	0.8	0.1	26	4.6	NO	202	99	YES	YES
NEGATİF	CONTROL	68	FEMALE	16.08	1.46	13.6	311	10.64	0.61	25	NEGATIVE	0.88	0.1	19.5	4.1	YES	200	113	NO	NO
NEGATİF	CONTROL	66	FEMALE	15.41	1.44	12	309	10	0.62	18	NEGATIVE	0.99	0.1	9	4	NO	199	90	YES	NO
NEGATİF	CONTROL	80	FEMALE	23.42	1.66	14.7	297	9.7	0.6	21	NEGATIVE	1.01	0.1	20	4.1	YES	177	77	NO	YES
NEGATİF	CONTROL	66	MALE	16.76	0.84	17.1	300	10	0.8	35	NEGATIVE	1.21	0.1	25	4.6	NO	166	78	NO	NO
NEGATİF	CONTROL	62	MALE	18.18	1.22	15.8	202	10.69	1.01	26	NEGATIVE	1.22	0.1	39	4.4	NO	168	76	YES	NO
NEGATİF	CONTROL	73	MALE	18.12	1.46	15.6	247	11.12	0.91	18	NEGATIVE	1.13	0.1	24	4.4	NO	204	101	NO	NO
NEGATİF	CONTROL	64	MALE	19.04	1.64	14.1	184	9.34	0.76	19	NEGATIVE	1.02	0.1	20	4	NO	197	96	YES	NO
NEGATİF	CONTROL	64	MALE	18.49	0.98	15.3	205	11.62	0.8	15	NEGATIVE	1.02	0.1	24	4.8	NO	177	86	NO	NO
NEGATİF	CONTROL	81	MALE	18.12	1.94	16	257	11.29	0.94	25	NEGATIVE	0.88	0.1	25	4.7	NO	178	89	NO	YES
NEGATİF	CONTROL	78	FEMALE	12.94	1.92	10.3	391	8.16	0.65	18	NEGATIVE	0.98	0.1	3.5	4.1	NO	191	99	NO	NO
POZİTİF	OUTPATIENT	73	FEMALE	33.39	1.77	13.5	333	5.08	0.61	15	NEGATIVE	0.94	0.22	20	3.9	NO	177	90	NO	YES
POZİTİF	OUTPATIENT	81	FEMALE	41.29	1.38	15.4	275	7.27	1.16	30	NEGATIVE	0.88	0.2	30	3.6	YES	195	95	NO	YES
POZİTİF	OUTPATIENT	79	FEMALE	45.66	14.1	13.6	226	17.63	0.85	20	POZITIVE	1.21	0.24	21	2.4	YES	200	99	NO	NO
